# Supplementary material for: Geochemical Modeling of Heavy Metal Removal from Acid Mine Drainage in an Ethanol-Supplemented Sulfate-Reducing Column Test
Source: Materials (Basel). 2023 Jan 18;16(3):928. doi: 10.3390/ma16030928 (PMC9917845; doi:10.3390/ma16030928)
Supplement: Supplementary file 1 [file materials-16-00928-s001.zip]

Archive with 1 entries (1 files):
- materials-2154952-supplementary.pdf
